# Supplementary material for: The Relationship Between Meal Composition and the Body Composition of Wroclaw Medical University Students
Source: Nutrients. 2026 May 18;18(10):1602. doi: 10.3390/nu18101602 (PMC13209570; doi:10.3390/nu18101602)
Supplement: Supplementary file 1 [file nutrients-18-01602-s001.zip]

Archive with 1 entries (1 files):
- nutrients-4288806-supplementary.pdf
